# Supplementary material for: Antioxidant Defence in Labeo rohita to Biotic and Abiotic Stress: Insight from mRNA Expression, Molecular Characterization and Recombinant Protein-Based ELISA of Catalase, Glutathione Peroxidase, CuZn Superoxide Dismutase, and Glutathione S-Transferase
Source: Antioxidants (Basel). 2023 Dec 21;13(1):18. doi: 10.3390/antiox13010018 (PMC10812468; doi:10.3390/antiox13010018)
Supplement: Supplementary file 1 [file antioxidants-13-00018-s001.zip]

Archive with 1 entries (1 files):
- antioxidants-2674377-supplementary.pdf
